# Supplementary material for: Valuing Health and Performance: A Case for Prioritizing Nutrition
Source: Mil Med. 2024 Dec 2;190(7-8):e1578–86. doi: 10.1093/milmed/usae522 (PMC12208068; doi:10.1093/milmed/usae522)
Supplement: usae522_Supp [file usae522_supp.zip]

Archive with 1 entries (1 files):
- usae522_Supp/20240525 VMN Supplementary document.docx
